# Supplementary material for: Health-related quality of life and experience measures, to assess patients’ experiences of peripheral intravenous catheters: a secondary data analysis
Source: Health Qual Life Outcomes. 2024 Jan 2;22:1. doi: 10.1186/s12955-023-02217-8 (PMC10762939; doi:10.1186/s12955-023-02217-8)
Supplement: Supplementary file 2 — Additional file 2: Supplementary Table 1. EQ5D-5L standard regression, ordered logistic regression, multinomial (polytomous) logistic regression results. [file 12955_2023_2217_MOESM2_ESM.xlsx]

## Sheet: Sheet1
	EQ5D Score Time 2	EQ5D Disutility (Time 2)	MOBILITY									PERSONAL CARE									USUAL ACTIVITIES								PAIN & DISCOMFORT									ANXIETY & DEPRESSION
	reg	glm (gamma)	reg	glm	reg	ologit	mlogit					reg	glm	reg	ologit	mlogit					reg	reg	ologit	mlogit					reg	glm	reg	ologit	mlogit					reg	glm	reg	ologit	mlogit
VARIABLES	eq5d5lscore2	disu2	modec2	modec2_dis	mob2	mob2	I_have_no_problems_with_walking	I_have_slight_problems_with_walk	I_have_moderate_problems_with_wa	I_have_severe_problems_with_walk	I_am_unable_to_walk_around	scdec2	scdec2_dis	per2	per2	I_have_no_problems_with_washing	I_have_slight_problems_with_wash	I_have_moderate_problems_with_wa	I_have_severe_problems_with_wash	I_am_unable_to_wash_or_dress_mys	uadec2	usu2	usu2	I_have_no_problems_doing_my_usua	I_have_slight_problems_doing_my	I_have_moderate_problems_doing_m	I_have_severe_problems_doing_my	I_am_unable_to_do_my_usual_activ	pddec2	pddec2_dis	pai2	pai2	I_have_no_pain_or_discomfort	I_have_slight_pain_or_discomfort	I_have_moderate_pain_or_discomfo	I_have_severe_pain_or_discomfort	I_have_extreme_pain_or_discomfor	addec2	addec2_dis	anx2	anx2	I_am_not_anxious_or_depressed	I_am_slightly_anxious_or_depress	I_am_moderately_anxious_or_depre	I_am_severely_anxious_or_depress	I_am_extremely_anxious_or_depres
1.All-cause PIVC Failure	-0.0600*	0.122	-0.0222**	0.0201**	0.325**	0.528***		0.802***	0.642**	0.518	0.713**	-0.00224	0.00194	0.0204	0.127		0.429	0.0103	0.177	-0.0717	-0.0188	0.294*	0.371**		0.0968	0.502	0.278	0.475*	-0.0144	0.0131	0.205*	0.290		-0.475	0.245	0.566*	0.325	0.00157	-0.00155	-0.00807	-0.0880		-0.359	0.0748	0.652	-0.220
	(0.0363)	(0.0830)	(0.0107)	(0.00982)	(0.138)	(0.187)		(0.278)	(0.305)	(0.435)	(0.335)	(0.00883)	(0.00830)	(0.125)	(0.192)		(0.262)	(0.320)	(0.430)	(0.431)	(0.0115)	(0.159)	(0.182)		(0.313)	(0.313)	(0.423)	(0.277)	(0.00936)	(0.00862)	(0.119)	(0.185)		(0.301)	(0.265)	(0.342)	(0.489)	(0.0111)	(0.0103)	(0.0935)	(0.206)		(0.275)	(0.297)	(0.979)	(0.733)
Age (in years)	-0.000220	0.000892	-0.000882***	0.000813***	0.0113***	0.0159***		0.0123	0.0114	0.0283**	0.0241**	-0.000399	0.000378	0.00706**	0.0118**		0.00221	0.0194**	0.00917	0.0169	1.36e-05	9.23e-05	-0.000316		-0.00511	0.00817	0.0114	-0.00266	0.000745***	-0.000689***	-0.0110***	-0.0187***		-0.0149*	-0.0232***	-0.0226**	-0.0291**	0.000320	-0.000301	-0.00199	-0.00480		-0.00858	0.00127	-0.0898***	0.0117
	(0.00101)	(0.00232)	(0.000296)	(0.000272)	(0.00384)	(0.00540)		(0.00796)	(0.00879)	(0.0131)	(0.00999)	(0.000245)	(0.000230)	(0.00349)	(0.00547)		(0.00755)	(0.00923)	(0.0123)	(0.0123)	(0.000320)	(0.00442)	(0.00497)		(0.00836)	(0.00889)	(0.0121)	(0.00762)	(0.000260)	(0.000240)	(0.00330)	(0.00519)		(0.00789)	(0.00763)	(0.00981)	(0.0146)	(0.000309)	(0.000287)	(0.00260)	(0.00569)		(0.00734)	(0.00863)	(0.0289)	(0.0228)
1.Gender	0.00267	-0.0133	0.00799	-0.00748	-0.140	-0.179		0.220	-0.457	-0.154	-0.209	0.0126	-0.0119	-0.160	-0.218		-0.0808	-0.00689	-0.356	-0.577	-0.00942	0.0823	0.143		0.441	0.383	0.640*	0.122	-0.0187**	0.0171**	0.214*	0.364**		0.216	0.211	0.900***	0.217	0.00910	-0.00849	-0.0846	-0.0805		0.191	-0.0220	-16.75	-0.725
	(0.0344)	(0.0784)	(0.0101)	(0.00931)	(0.131)	(0.181)		(0.261)	(0.308)	(0.420)	(0.323)	(0.00837)	(0.00787)	(0.119)	(0.185)		(0.258)	(0.293)	(0.429)	(0.427)	(0.0109)	(0.151)	(0.171)		(0.287)	(0.296)	(0.385)	(0.269)	(0.00887)	(0.00818)	(0.112)	(0.175)		(0.266)	(0.259)	(0.323)	(0.500)	(0.0105)	(0.00976)	(0.0887)	(0.195)		(0.247)	(0.289)	(1,276)	(0.807)
1.Randomised Product	-0.00496	0.0331	0.0156	-0.0140	-0.243	-0.409		-0.994	-0.345	0.0779	-0.982	-0.00973	0.00855	0.0667	0.204		0.705	-0.684	1.415	-13.51	-0.00179	0.0764	0.171		0.819	0.745	-0.692	0.631	0.0142	-0.0125	-0.185	-0.355		0.00811	-0.443	-15.32	1.083	-0.0288	0.0262	0.225	0.545		-0.380	1.206	-12.28	-15.84
	(0.113)	(0.247)	(0.0331)	(0.0302)	(0.429)	(0.668)		(0.999)	(0.880)	(1.284)	(1.444)	(0.0274)	(0.0256)	(0.390)	(0.640)		(0.881)	(1.177)	(1.065)	(1,476)	(0.0358)	(0.494)	(0.565)		(0.990)	(1.074)	(1.266)	(1.008)	(0.0291)	(0.0266)	(0.369)	(0.564)		(0.845)	(0.893)	(910.4)	(1.284)	(0.0346)	(0.0319)	(0.291)	(0.610)		(0.926)	(0.805)	(1,552)	(6,439)
2.Site (Hospital)	0.0377	-0.175	-0.0311	0.0286	0.486	0.804		0.519	1.458*	1.163	0.330	-0.00772	0.00758	0.147	0.191		-0.687	0.419	1.260	-13.36	0.0298	-0.481	-0.710		-1.699*	-1.558	0.565	-1.733	0.0358	-0.0338	-0.306	-0.266		0.506	0.747	0.107	-16.34	0.00615	-0.00551	-0.0567	-0.0684		-0.248	0.302	-8.073	-16.14
	(0.111)	(0.242)	(0.0325)	(0.0296)	(0.421)	(0.650)		(0.948)	(0.882)	(1.335)	(1.476)	(0.0269)	(0.0252)	(0.382)	(0.652)		(0.950)	(1.013)	(1.085)	(1,330)	(0.0351)	(0.484)	(0.563)		(1.003)	(1.159)	(1.057)	(1.060)	(0.0285)	(0.0261)	(0.361)	(0.538)		(0.837)	(0.888)	(1.362)	(1,199)	(0.0339)	(0.0313)	(0.285)	(0.608)		(0.813)	(0.875)	(1,114)	(5,914)
1.Catheter Type	0.00579	-0.00532	-0.00427	0.00396	0.0893	0.163		0.173	0.334	-0.0705	0.176	0.00284	-0.00270	-0.0261	-0.0499		-0.0534	0.0877	-0.302	0.0270	0.00829	-0.123	-0.0896		0.374	0.555**	0.0763	-0.167	-0.00192	0.00154	-0.0497	-0.127		-0.0898	-0.430*	0.167	-0.0500	-0.00192	0.00151	0.0279	-0.0393		-0.205	-0.225	1.329	0.752
	(0.0318)	(0.0731)	(0.00934)	(0.00862)	(0.121)	(0.166)		(0.248)	(0.270)	(0.383)	(0.294)	(0.00773)	(0.00728)	(0.110)	(0.170)		(0.239)	(0.274)	(0.387)	(0.363)	(0.0101)	(0.139)	(0.159)		(0.266)	(0.274)	(0.368)	(0.244)	(0.00820)	(0.00756)	(0.104)	(0.162)		(0.242)	(0.238)	(0.316)	(0.460)	(0.00974)	(0.00901)	(0.0820)	(0.180)		(0.235)	(0.266)	(0.958)	(0.665)
1.PIVC Gauge Size (20g)	0.0213	-0.0536	0.0218*	-0.0201*	-0.241	-0.346		-0.201	-0.103	-1.366**	-0.326	0.0122	-0.0114	-0.199	-0.463**		-0.533*	-0.470	-1.672**	0.128	0.00156	-0.0928	-0.0922		0.685**	0.342	0.451	-0.0509	-0.0128	0.0118	0.190	0.320		0.502	0.396	0.104	0.934*	-0.00440	0.00423	0.0544	0.0615		0.314	-0.338	-0.620	1.225*
	(0.0401)	(0.0908)	(0.0118)	(0.0109)	(0.153)	(0.215)		(0.312)	(0.336)	(0.628)	(0.387)	(0.00976)	(0.00918)	(0.139)	(0.227)		(0.315)	(0.363)	(0.723)	(0.431)	(0.0127)	(0.176)	(0.196)		(0.324)	(0.345)	(0.462)	(0.327)	(0.0103)	(0.00953)	(0.131)	(0.203)		(0.305)	(0.300)	(0.410)	(0.507)	(0.0123)	(0.0114)	(0.103)	(0.222)		(0.283)	(0.359)	(1.263)	(0.650)
2.PIVC Gauge Size (22g)	0.0738	-0.0568	0.0611	-0.0566	-0.726	-0.822		-0.0737	-0.168	-15.51	-15.09	-0.00353	0.00357	0.0764	0.0794		-0.0691	0.155	1.053	-15.24	-0.0321	0.0953	0.274		1.740	0.939	2.572*	-15.22	0.0119	-0.0102	-0.0538	0.0854		1.996*	0.999	-14.76	-12.90	0.0183	-0.0167	-0.197	-0.0129		1.372	-17.93	-10.20	-17.30
	(0.156)	(0.372)	(0.0458)	(0.0422)	(0.593)	(0.770)		(1.032)	(1.248)	(2,343)	(1,885)	(0.0379)	(0.0357)	(0.538)	(0.813)		(1.238)	(1.259)	(1.341)	(3,415)	(0.0494)	(0.681)	(0.697)		(1.411)	(1.638)	(1.547)	(3,150)	(0.0402)	(0.0370)	(0.509)	(0.692)		(1.203)	(1.388)	(2,138)	(2,401)	(0.0477)	(0.0444)	(0.401)	(0.802)		(0.910)	(9,053)	(1,210)	(16,355)
1.Location (Upper Anterior Forearm)	0.0520	-0.0900	0.0290*	-0.0267*	-0.395*	-0.564*		-0.252	-0.803	-1.673	-0.582	0.0239*	-0.0227*	-0.316*	-0.415		-0.0341	-0.0941	-0.703	-1.628	0.00934	-0.148	-0.215		-0.121	-0.806	-0.487	-0.142	-0.0158	0.0149	0.167	0.132		-0.393	-0.160	-0.225	1.375**	0.00551	-0.00511	-0.0526	-0.0186		0.423	-0.352	-15.53	-0.126
	(0.0546)	(0.123)	(0.0160)	(0.0148)	(0.208)	(0.294)		(0.394)	(0.523)	(1.079)	(0.511)	(0.0133)	(0.0125)	(0.189)	(0.301)		(0.410)	(0.472)	(0.752)	(1.049)	(0.0173)	(0.239)	(0.283)		(0.437)	(0.516)	(0.632)	(0.401)	(0.0141)	(0.0130)	(0.178)	(0.287)		(0.433)	(0.404)	(0.605)	(0.649)	(0.0167)	(0.0155)	(0.141)	(0.301)		(0.369)	(0.494)	(3,031)	(1.136)
2.Location (Wrist)	-0.000782	0.00477	0.0128	-0.0115	-0.145	-0.235		-0.903*	0.0878	0.0289	-0.612	-0.0232*	0.0217*	0.323*	0.519*		0.332	0.255	1.338***	-0.00273	-0.00496	0.0594	0.0394		-0.374	-0.212	0.250	-0.0350	-0.00859	0.00808	0.0308	-0.0403		-0.201	-0.504	-0.130	0.909	0.0231	-0.0218	-0.172	-0.510		-0.590	-0.421	-17.21	-0.0398
	(0.0564)	(0.128)	(0.0166)	(0.0153)	(0.215)	(0.297)		(0.497)	(0.438)	(0.626)	(0.546)	(0.0137)	(0.0129)	(0.195)	(0.291)		(0.430)	(0.515)	(0.499)	(0.679)	(0.0179)	(0.247)	(0.283)		(0.512)	(0.480)	(0.567)	(0.422)	(0.0145)	(0.0134)	(0.184)	(0.297)		(0.431)	(0.443)	(0.535)	(0.698)	(0.0173)	(0.0160)	(0.145)	(0.351)		(0.480)	(0.491)	(4,739)	(1.152)
3.Location (Cubital Fossa)	-0.0260	0.0897	0.00930	-0.00833	-0.209	-0.291		-0.185	-0.542	0.697	-0.954	0.00259	-0.00192	0.0309	0.177		0.597	0.664	-0.649	0.00608	0.00993	-0.106	-0.116		-0.0231	-0.0326	-0.644	-0.0816	-0.0142	0.0131	0.105	0.0858		-0.134	-0.382	-0.175	1.155*	-0.0323*	0.0293*	0.274*	0.537*		0.562	0.403	0.384	1.107
	(0.0560)	(0.125)	(0.0164)	(0.0151)	(0.213)	(0.293)		(0.425)	(0.504)	(0.588)	(0.622)	(0.0136)	(0.0128)	(0.193)	(0.296)		(0.411)	(0.458)	(0.815)	(0.642)	(0.0178)	(0.245)	(0.273)		(0.455)	(0.465)	(0.697)	(0.444)	(0.0144)	(0.0133)	(0.183)	(0.290)		(0.415)	(0.439)	(0.600)	(0.695)	(0.0172)	(0.0159)	(0.144)	(0.298)		(0.392)	(0.451)	(1.268)	(0.850)
4.Location (Hand)	-0.140**	0.280*	-0.0136	0.0131	0.257	0.279		-0.901	0.696	0.539	0.146	-0.0172	0.0164	0.271	0.453		0.414	0.548	0.638	0.498	-0.0307	0.438	0.531		-0.0508	-1.125	-0.422	0.678	-0.0429**	0.0389**	0.597***	0.897***		0.427	1.022*	1.276**	1.605*	-0.0263	0.0241	0.220	0.510		0.592	0.592	-15.63	0.859
	(0.0689)	(0.158)	(0.0202)	(0.0187)	(0.262)	(0.352)		(0.682)	(0.510)	(0.726)	(0.597)	(0.0168)	(0.0158)	(0.238)	(0.358)		(0.508)	(0.574)	(0.722)	(0.704)	(0.0219)	(0.301)	(0.369)		(0.620)	(0.832)	(0.868)	(0.485)	(0.0178)	(0.0164)	(0.225)	(0.336)		(0.638)	(0.539)	(0.636)	(0.927)	(0.0211)	(0.0195)	(0.178)	(0.361)		(0.476)	(0.509)	(4,837)	(1.192)
5.Location (Posterior Upper Forearm)	0.0532	-0.117	0.0179	-0.0161	-0.226	-0.475		-1.080**	-0.302	-0.829	-0.424	0.00928	-0.00862	-0.0867	-0.0574		0.235	0.318	-15.15	-0.113	0.0102	-0.102	-0.0987		0.296	0.132	-1.525	0.0437	-0.00344	0.00296	0.0375	0.0785		-0.177	0.00603	0.485	-14.20	0.0181	-0.0171	-0.161	-0.338		-0.223	-0.341	0.0811	-17.19
	(0.0537)	(0.122)	(0.0158)	(0.0145)	(0.204)	(0.296)		(0.481)	(0.446)	(0.783)	(0.470)	(0.0130)	(0.0123)	(0.185)	(0.285)		(0.386)	(0.433)	(1,119)	(0.588)	(0.0170)	(0.235)	(0.264)		(0.430)	(0.435)	(1.064)	(0.413)	(0.0138)	(0.0127)	(0.175)	(0.271)		(0.420)	(0.388)	(0.471)	(939.5)	(0.0164)	(0.0152)	(0.138)	(0.320)		(0.408)	(0.479)	(1.226)	(4,845)
6.Location (Anterior Upper Arm)	0.168	-0.447	0.0804	-0.0758*	-1.178*	-2.038*		-0.975	-16.18	-15.58	-15.71	0.0540	-0.0517	-0.857	-1.501		-0.0408	-16.06	-16.79	-15.41	0.0951*	-1.363*	-1.582*		-0.0520	-16.79	-17.10	-16.16	-0.0414	0.0383	0.582	0.738		0.0855	0.939	1.769	-12.42	-0.0334	0.0304	0.223	0.196		-0.0789	-29.61	5.574**	-28.29
	(0.168)	(0.389)	(0.0494)	(0.0456)	(0.640)	(1.138)		(1.225)	(2,011)	(2,741)	(2,092)	(0.0409)	(0.0384)	(0.581)	(1.140)		(1.191)	(3,063)	(3,153)	(3,441)	(0.0534)	(0.736)	(0.896)		(1.029)	(3,038)	(2,254)	(2,300)	(0.0434)	(0.0400)	(0.550)	(0.803)		(1.545)	(1.339)	(1.492)	(2,829)	(0.0515)	(0.0478)	(0.434)	(0.989)		(1.292)	(2.528e+06)	(2.355)	(7.620e+06)
7.Location (Other)	0.274*	-0.942***	0.0897*	-0.0854**	-1.336**	-14.48		-15.97	-16.75	-15.61	-16.15	0.0637*	-0.0616*	-0.957*	-14.15		-15.74	-16.08	-16.29	-15.88	0.0572	-0.722	-1.186		-0.732	-16.17	-16.73	-0.646	-0.00538	0.00585	-0.247	-0.582		-0.512	-15.81	0.608	-13.60	0.0633	-0.0600	-0.525	-1.345		-0.433	-17.92	-16.06	-16.96
	(0.158)	(0.340)	(0.0463)	(0.0426)	(0.600)	(451.2)		(1,907)	(1,954)	(3,055)	(2,305)	(0.0383)	(0.0360)	(0.545)	(553.4)		(2,470)	(3,064)	(3,788)	(3,499)	(0.0500)	(0.690)	(0.920)		(1.232)	(2,335)	(3,517)	(1.206)	(0.0406)	(0.0373)	(0.515)	(0.850)		(1.047)	(1,421)	(1.364)	(2,522)	(0.0483)	(0.0446)	(0.406)	(1.134)		(1.182)	(6,011)	(6,944)	(13,501)
1.Multiple Insertion Attempts	-0.0404	0.0683	-0.0141	0.0130	0.211	0.275		-0.137	0.308	0.000791	0.566	-0.00803	0.00738	0.104	0.0741		-0.328	-0.0378	0.289	0.293	-0.00234	0.0334	0.108		0.432	0.334	-0.0880	0.175	-0.00702	0.00611	0.0498	0.0951		0.137	-0.0803	0.502	-0.133	-0.00851	0.00786	0.0736	0.140		-0.0347	0.153	0.354	0.247
	(0.0425)	(0.0952)	(0.0125)	(0.0115)	(0.162)	(0.226)		(0.355)	(0.354)	(0.507)	(0.378)	(0.0103)	(0.00969)	(0.147)	(0.229)		(0.338)	(0.365)	(0.474)	(0.474)	(0.0135)	(0.186)	(0.212)		(0.347)	(0.369)	(0.529)	(0.328)	(0.0110)	(0.0101)	(0.139)	(0.219)		(0.322)	(0.330)	(0.400)	(0.586)	(0.0130)	(0.0120)	(0.109)	(0.237)		(0.312)	(0.347)	(1.145)	(0.792)
o._cons							0									0								0									0									0
							(0)									(0)								(0)									(0)									(0)
Constant cut1						0.905**									0.782**								-0.818**									-1.314***									0.218
						(0.376)									(0.378)								(0.348)									(0.356)									(0.395)
Constant cut2						1.723***									1.653***								-0.00380									-0.395									1.264***
						(0.382)									(0.384)								(0.347)									(0.351)									(0.400)
Constant cut3						2.550***									2.534***								0.737**									0.951***									3.088***
						(0.391)									(0.395)								(0.349)									(0.357)									(0.453)
Constant cut4						3.083***									3.301***								1.114***									2.334***									3.596***
						(0.400)									(0.413)								(0.350)									(0.397)									(0.490)
Constant	0.572***	-0.874***	-0.0293	0.0301	1.469***			-1.735***	-2.051***	-3.624***	-2.884***	-0.0417**	0.0408**	1.578***			-1.215**	-2.688***	-2.477***	-2.870***	-0.137***	2.796***			-0.715	-1.555**	-2.341***	-0.0754	-0.106***	0.101***	2.659***			0.304	0.940*	-0.703	-1.261	-0.0951***	0.0914***	1.713***			-0.645	-1.477**	0.431	-4.773***
	(0.0699)	(0.161)	(0.0205)	(0.0189)	(0.266)			(0.553)	(0.606)	(0.924)	(0.705)	(0.0170)	(0.0159)	(0.242)			(0.522)	(0.657)	(0.839)	(0.855)	(0.0222)	(0.306)			(0.578)	(0.626)	(0.849)	(0.521)	(0.0180)	(0.0167)	(0.228)			(0.544)	(0.522)	(0.689)	(0.989)	(0.0214)	(0.0199)	(0.180)			(0.504)	(0.599)	(1.428)	(1.623)
Observations	524	524	524	524	524	524	524	524	524	524	524	524	524	524	524	524	524	524	524	524	524	524	524	524	524	524	524	524	524	524	524	524	524	524	524	524	524	524	524	524	524	524	524	524	524	524
R-squared	0.035		0.054		0.059							0.039		0.042							0.032	0.035							0.057		0.065							0.034		0.033
Standard errors in parentheses
*** p<0.01, ** p<0.05, * p<0.1
