# Supplementary material for: Health-related quality of life and experience measures, to assess patients’ experiences of peripheral intravenous catheters: a secondary data analysis
Source: Health Qual Life Outcomes. 2024 Jan 2;22:1. doi: 10.1186/s12955-023-02217-8 (PMC10762939; doi:10.1186/s12955-023-02217-8)
Supplement: Supplementary file 3 — Additional file 3: Supplementary Table 2. FACIT-TS-G standard regression, ordered logistic regression, multinomial (polytomous) logistic regression results. [file 12955_2023_2217_MOESM3_ESM.xlsx]

## Sheet: Sheet1
Item	FACIT-TS-G Item 1							FACIT-TS-G Item 2							FACIT-TS-G Item 3						FACIT-TS-G Item 4						FACIT-TS-G Item 5						FACIT-TS-G Item 6					FACIT-TS-G Item 7					FACIT-TS-G Item 8
	reg	ologit	mlogit					reg	ologit	mlogit					reg	ologit	mlogit				reg	ologit	mlogit				reg	ologit	mlogit				reg	ologit	mlogit			reg	ologit	mlogit			reg	ologit	mlogit
VARIABLES	ts1	ts1	_0__a_lot_worse	_1__a_little_worse	_2__about_the_same	_3__a_little_better	_4__a_lot_better	ts2	ts2	_0__a_lot_worse	_1__a_little_worse	_2__about_the_same	_3__a_little_better	_4__a_lot_better	ts3	ts3	_0__not_at_all	_1__to_some_extent	_2__for_the_most_part	_3__completely	ts4	ts4	_0__not_at_all	_1__to_some_extent	_2__for_the_most_part	_3__completely	ts5	ts5	_0__not_at_all	_1__to_some_extent	_2__for_the_most_part	_3__completely	ts6	ts6	_0__no	_1__maybe	_2__yes	ts7	ts7	_0__no	_1__maybe	_2__yes	ts8	ts8	_0__poor	_1__fair	_2__good	_3__very_good	_4__excellent
1.All-cause PIVC Failure	-0.558***	-0.987***	2.955***	1.127		-0.342	-0.562	-0.282*	-0.461*	1.677*	0.733		-0.292	-0.0747	0.199	0.412	-1.891**	0.278	-0.387		-0.0668	-0.0965	1.495	0.145	-0.107		-0.465***	-1.010***	2.629***	0.859	0.402		-0.170**	-0.905**	1.520**	0.507		-0.226***	-0.928**	2.607***	0.222		-0.392***	-0.681***	16.64	0.603	0.248		-0.137
	(0.141)	(0.271)	(1.118)	(0.752)		(0.400)	(0.376)	(0.150)	(0.268)	(0.882)	(0.553)		(0.464)	(0.352)	(0.129)	(0.276)	(0.779)	(0.429)	(0.368)		(0.0936)	(0.301)	(1.323)	(0.639)	(0.340)		(0.114)	(0.286)	(0.750)	(0.554)	(0.339)		(0.0698)	(0.391)	(0.682)	(0.467)		(0.0713)	(0.365)	(0.777)	(0.431)		(0.130)	(0.264)	(887.4)	(0.666)	(0.383)		(0.373)
Age (in years)	0.00284	0.00738	0.0108	-0.0122		-0.00281	0.00985	-0.00111	-0.00261	-0.000401	0.0226		-0.0170	0.00546	0.00162	0.00151	-0.0273	0.0143	-0.00342		-0.00264	-0.0131	-0.0541	0.0255	0.0109		-0.000702	-0.00555	-0.0193	0.00326	0.0106		-0.00301	-0.0146	0.0454*	0.00445		-0.00267	-0.0128	0.0439	0.00485		-0.000931	0.000252	-0.0197	0.00871	-0.0170		-0.0106
	(0.00393)	(0.00731)	(0.0245)	(0.0241)		(0.0109)	(0.0101)	(0.00419)	(0.00719)	(0.0221)	(0.0178)		(0.0125)	(0.00966)	(0.00359)	(0.00770)	(0.0166)	(0.0126)	(0.0102)		(0.00261)	(0.00886)	(0.0531)	(0.0179)	(0.00979)		(0.00319)	(0.00789)	(0.0218)	(0.0153)	(0.00934)		(0.00195)	(0.0117)	(0.0252)	(0.0135)		(0.00199)	(0.0108)	(0.0267)	(0.0118)		(0.00363)	(0.00739)	(0.0326)	(0.0197)	(0.0106)		(0.0101)
1.Gender	0.179	0.437	1.262	0.800		0.400	0.871**	0.0235	0.107	1.349	0.285		0.426	0.325	-0.0813	-0.134	0.101	0.414	-0.0674		0.0574	0.144	-16.81	0.405	-0.143		0.0162	-0.0450	-0.0669	-0.152	0.165		0.0177	0.0371	-0.759	0.389		0.0775	0.237	-1.512	0.141		0.0744	0.227	0.111	0.476	-0.772*		0.0535
	(0.138)	(0.268)	(0.784)	(0.794)		(0.402)	(0.363)	(0.147)	(0.260)	(0.825)	(0.574)		(0.437)	(0.338)	(0.126)	(0.266)	(0.587)	(0.415)	(0.354)		(0.0920)	(0.299)	(1,849)	(0.611)	(0.330)		(0.112)	(0.276)	(0.709)	(0.560)	(0.320)		(0.0685)	(0.400)	(0.791)	(0.448)		(0.0700)	(0.377)	(0.949)	(0.403)		(0.128)	(0.260)	(0.949)	(0.627)	(0.399)		(0.348)
1.Randomised Product	0.240	0.359	-12.72	2.828		0.689	0.500	0.461	0.791	-13.41	-1.668		1.051	0.368	-0.598*	-1.004	3.274**	0.197	0.702		-0.204	-1.065	-15.11	2.686*	0.100		0.152	0.516	-1.755	0.918	-1.673		0.114	0.678	-15.35	0.0880		0.107	0.210	-14.62	0.544		0.683*	1.212*	-16.03	-0.597	-0.594		2.090
	(0.380)	(0.696)	(1,612)	(2.076)		(1.220)	(1.092)	(0.405)	(0.685)	(2,139)	(1.497)		(1.104)	(1.089)	(0.347)	(0.747)	(1.487)	(1.214)	(1.294)		(0.252)	(0.973)	(16,510)	(1.624)	(1.062)		(0.308)	(0.748)	(2.743)	(1.395)	(1.040)		(0.188)	(1.057)	(2,463)	(1.154)		(0.192)	(1.190)	(1,222)	(1.293)		(0.351)	(0.679)	(3,730)	(1.577)	(1.010)		(1.371)
2.Site (Hospital)	-0.0680	-0.187	-12.59	-3.609		-1.514	-0.650	-0.202	-0.447	-14.74	1.642		-1.127	-0.223	-0.681**	-1.387**	1.450	2.632**	0.781		0.286	1.233	-1.206	-2.861	-0.270		-0.0883	-0.330	-0.0762	1.757	0.517		-0.0493	-0.667	-13.12	1.016		0.0143	0.238	-12.75	-0.0630		-0.643**	-1.324**	-1.776	1.425	1.133		-2.519*
	(0.353)	(0.628)	(1,516)	(2.383)		(1.113)	(1.001)	(0.376)	(0.639)	(1,989)	(1.308)		(1.064)	(1.026)	(0.323)	(0.678)	(1.401)	(1.110)	(1.176)		(0.235)	(0.968)	(16,163)	(1.789)	(1.002)		(0.287)	(0.688)	(2.741)	(1.394)	(0.864)		(0.175)	(0.961)	(2,182)	(1.059)		(0.179)	(1.169)	(1,142)	(1.294)		(0.327)	(0.612)	(3,698)	(1.430)	(0.924)		(1.438)
1.Catheter Type	-0.104	-0.178	0.659	1.098		-0.193	0.0314	-0.179	-0.353	-1.301	0.835		-0.260	-0.398	0.0373	0.0764	-0.637	0.226	0.294		-0.203**	-0.523*	17.10	1.113*	0.187		-0.243**	-0.550**	1.253*	0.432	0.400		-0.100	-0.623*	0.696	0.557		-0.120*	-0.574*	1.569**	0.296		-0.194	-0.423*	0.221	0.503	0.546		-0.0387
	(0.128)	(0.239)	(0.793)	(0.766)		(0.355)	(0.328)	(0.136)	(0.241)	(0.984)	(0.535)		(0.404)	(0.315)	(0.117)	(0.245)	(0.584)	(0.392)	(0.321)		(0.0848)	(0.274)	(2,041)	(0.611)	(0.304)		(0.104)	(0.256)	(0.693)	(0.506)	(0.300)		(0.0632)	(0.368)	(0.650)	(0.430)		(0.0646)	(0.342)	(0.769)	(0.378)		(0.118)	(0.237)	(1.031)	(0.611)	(0.344)		(0.330)
1.PIVC Gauge Size (20g)	-0.351**	-0.702**	-0.641	0.236		-0.436	-1.028**	-0.326*	-0.506	0.700	0.131		0.511	-1.112**	-0.0847	-0.239	0.470	-0.0779	0.703		-0.206*	-0.564	1.929	0.242	0.503		0.0964	0.288	0.704	-3.290**	0.00351		-0.0967	-0.427	1.201	-0.304		-0.00427	0.109	0.211	-0.448		-0.167	-0.157	2.106*	-0.126	-0.113		0.00356
	(0.177)	(0.317)	(1.005)	(0.851)		(0.473)	(0.485)	(0.188)	(0.319)	(1.077)	(0.648)		(0.498)	(0.530)	(0.162)	(0.329)	(0.722)	(0.589)	(0.441)		(0.118)	(0.360)	(1.314)	(0.738)	(0.403)		(0.143)	(0.355)	(0.791)	(1.358)	(0.417)		(0.0876)	(0.489)	(0.743)	(0.643)		(0.0895)	(0.475)	(0.834)	(0.585)		(0.164)	(0.329)	(1.178)	(0.884)	(0.488)		(0.471)
1.PIVC Gauge Size (22g)	-0.0258	-0.0915	-15.91	-15.04		1.966	-16.56	0.285	0.452	-14.02	-17.14		2.332**	-0.500	-0.0337	-0.0697	0.203	-0.570	-0.131		0.363	14.78	-1.205	-18.42	-19.15		0.350	0.667	-14.72	-15.66	0.0979		0.0102	-0.206	-14.96	0.387		0.281	14.40	-15.36	-15.67		-0.0311	-0.152	-13.69	-16.49	0.529		-0.101
	(0.450)	(0.734)	(5,663)	(6,203)		(1.246)	(2,888)	(0.479)	(0.726)	(6,394)	(6,194)		(1.149)	(1.417)	(0.411)	(0.835)	(2.372)	(1.371)	(1.240)		(0.299)	(890.3)	(24,938)	(12,542)	(8,564)		(0.365)	(0.832)	(3,121)	(2,241)	(0.926)		(0.223)	(1.200)	(5,526)	(1.259)		(0.228)	(1,047)	(3,612)	(2,417)		(0.416)	(0.793)	(4,793)	(7,088)	(1.061)		(1.321)
1.Location (Upper Anterior Forearm)	-0.495**	-0.976***	0.0301	0.519		-0.304	-1.206**	-0.304	-0.470	1.010	-0.0160		0.267	-0.615	-0.387**	-0.781**	1.519*	0.992	1.447***		-0.282**	-0.740*	2.035	1.031	0.612		-0.394**	-0.821**	1.868**	0.631	0.592		-0.252**	-1.119**	1.548*	0.821		-0.0406	-0.142	0.607	-0.161		-0.741***	-1.508***	2.438*	1.612*	0.732		-0.875
	(0.198)	(0.368)	(1.274)	(0.968)		(0.517)	(0.541)	(0.211)	(0.372)	(1.343)	(0.699)		(0.612)	(0.513)	(0.181)	(0.356)	(0.897)	(0.633)	(0.508)		(0.132)	(0.405)	(1.319)	(0.867)	(0.452)		(0.161)	(0.389)	(0.884)	(0.733)	(0.466)		(0.0982)	(0.496)	(0.822)	(0.587)		(0.100)	(0.503)	(0.990)	(0.574)		(0.183)	(0.379)	(1.385)	(0.858)	(0.518)		(0.593)
2.Location (Wrist)	-0.470**	-0.937**	0.387	0.0600		-0.892	-0.857*	-0.282	-0.426	1.439	-1.231		-0.338	-0.625	-0.0391	0.0330	0.508	-0.00674	-0.583		-0.0328	-0.0889	-16.22	0.728	-0.129		-0.0966	-0.171	0.570	-0.0464	-0.133		-0.207**	-0.857*	1.624**	0.312		-0.100	-0.275	1.333	-0.178		-0.557***	-1.143***	1.079	0.631	0.412		-1.406**
	(0.190)	(0.364)	(0.954)	(0.977)		(0.559)	(0.477)	(0.202)	(0.361)	(1.047)	(0.887)		(0.659)	(0.466)	(0.173)	(0.377)	(0.857)	(0.557)	(0.522)		(0.126)	(0.413)	(3,267)	(0.820)	(0.472)		(0.154)	(0.377)	(0.871)	(0.704)	(0.455)		(0.0940)	(0.491)	(0.790)	(0.609)		(0.0961)	(0.464)	(0.841)	(0.546)		(0.176)	(0.355)	(1.244)	(0.908)	(0.482)		(0.583)
3.Location (Cubital Fossa)	-0.256	-0.480	1.236	-0.949		0.0501	-0.604	-0.0815	-0.0582	1.163	-0.750		1.072*	-0.377	-0.0734	-0.0963	0.613	-0.225	0.206		-0.133	-0.555	-15.80	0.892	0.683		-0.103	-0.273	0.894	-0.500	0.425		0.104	0.651	-15.71	-0.402		0.112	0.808	-0.203	-1.009		-0.323*	-0.767*	1.362	-0.607	0.834		-0.450
	(0.211)	(0.388)	(1.240)	(1.364)		(0.553)	(0.574)	(0.225)	(0.384)	(1.499)	(0.920)		(0.576)	(0.585)	(0.193)	(0.405)	(0.897)	(0.692)	(0.535)		(0.141)	(0.443)	(3,092)	(0.940)	(0.485)		(0.172)	(0.416)	(1.093)	(0.897)	(0.484)		(0.105)	(0.676)	(2,073)	(0.749)		(0.107)	(0.660)	(1.303)	(0.759)		(0.196)	(0.393)	(1.598)	(1.360)	(0.538)		(0.576)
4.Location (Hand)	0.221	0.339	-15.37	-15.57		-1.214	-0.0220	0.0426	0.217	1.439	-17.07		-0.278	0.0690	-0.101	-0.144	1.514	-1.054	-0.302		-0.0594	0.204	-1.773	1.988*	-18.77		0.459*	1.467*	-15.27	-15.21	-0.805		0.185	15.67	-16.18	-16.91		-0.0360	0.0841	1.669	-0.611		0.0421	-0.0563	-13.81	-16.00	1.151		0.386
	(0.328)	(0.623)	(2,999)	(2,991)		(1.163)	(0.742)	(0.349)	(0.626)	(1.514)	(3,060)		(1.180)	(0.757)	(0.300)	(0.656)	(1.092)	(1.256)	(0.903)		(0.218)	(0.846)	(14,344)	(1.075)	(7,196)		(0.266)	(0.844)	(1,938)	(1,673)	(0.859)		(0.162)	(1,600)	(3,635)	(3,367)		(0.166)	(0.885)	(1.579)	(1.132)		(0.303)	(0.602)	(3,141)	(4,841)	(0.864)		(0.827)
5.Location (Posterior Upper Forearm)	0.553*	0.840	-14.60	-14.54		1.966*	1.514	0.359	0.591	-15.43	-16.69		-0.264	0.106	-0.0653	-0.0121	1.519	-0.773	-0.118		0.0853	0.0854	-16.24	-18.02	0.296		0.253	0.446	-14.93	-14.98	0.190		0.223	15.69	-16.34	-16.86		0.204	1.277	-15.09	-0.932		0.180	0.261	-15.53	0.400	-16.79		-0.412
	(0.308)	(0.571)	(2,963)	(3,730)		(1.141)	(1.139)	(0.329)	(0.579)	(3,764)	(3,161)		(1.145)	(0.677)	(0.282)	(0.603)	(1.243)	(1.136)	(0.746)		(0.205)	(0.643)	(5,284)	(10,509)	(0.664)		(0.250)	(0.615)	(1,822)	(1,634)	(0.642)		(0.153)	(1,634)	(4,487)	(3,478)		(0.156)	(1.095)	(2,180)	(1.098)		(0.285)	(0.567)	(3,102)	(1.265)	(2,694)		(0.676)
6.Location (Anterior Upper Arm)	-0.166	-0.418	-14.33	-14.92		-17.14	-0.0698	-0.122	-0.158	-14.18	-16.89		-16.90	-0.596	-0.661	-1.495	3.466	-17.90	-15.07		-0.229	-0.494	1.299	-16.54	0.924		0.273	0.765	-12.85	-14.86	-0.186		0.223	15.99	-15.92	-17.51		0.173	13.99	-14.62	-15.74		0.158	0.234	-12.77	-16.06	0.338		0.590
	(0.629)	(1.141)	(3,864)	(7,483)		(3,457)	(1.507)	(0.671)	(1.141)	(5,389)	(6,456)		(3,779)	(1.394)	(0.575)	(1.374)	(2.479)	(9,012)	(3,508)		(0.418)	(1.360)	(23,242)	(16,615)	(1.492)		(0.511)	(1.315)	(3,194)	(3,040)	(1.425)		(0.312)	(3,307)	(6,442)	(6,444)		(0.318)	(1,375)	(2,988)	(3,510)		(0.582)	(1.084)	(4,864)	(9,477)	(1.730)		(1.563)
7.Location (Other)	0.606	1.287	-11.01	-14.02		1.222	1.931	0.981*	1.718*	3.840	-1.123		17.95	17.73	0.893*	2.483*	-14.65	-2.171	-13.82		0.292	14.40	-16.35	-17.23	-18.87		0.170	0.957	-14.40	0.402	-15.81		0.166	15.71	-13.76	-17.00		0.198	14.23	-12.54	-16.02		-0.0455	-0.136	-0.468	0.593	-18.46		-0.598
	(0.499)	(1.019)	(5,910)	(3,084)		(1.630)	(1.415)	(0.532)	(0.965)	(8,493)	(6,121)		(2,865)	(2,865)	(0.456)	(1.319)	(802.2)	(1.668)	(536.0)		(0.332)	(1,005)	(22,258)	(11,209)	(9,889)		(0.405)	(1.262)	(5,028)	(1.540)	(1,946)		(0.247)	(2,391)	(5,783)	(4,813)		(0.253)	(1,182)	(3,098)	(2,777)		(0.462)	(0.899)	(14,500)	(1.798)	(5,382)		(1.299)
1.Multiple Insertion Attempts	-0.0185	-0.0500	-0.945	1.145		0.156	-0.0401	0.198	0.270	-15.70	1.216*		0.425	0.543	-0.111	-0.192	0.524	0.437	-0.749		0.00121	-0.00138	-16.99	0.342	-0.183		-0.214	-0.585*	-0.860	1.789***	0.312		-0.0177	-0.172	0.469	0.0935		-0.0950	-0.519	0.490	0.537		0.0668	0.0619	-14.49	0.535	0.379		0.400
	(0.168)	(0.311)	(1.439)	(0.803)		(0.455)	(0.445)	(0.179)	(0.312)	(1,704)	(0.644)		(0.498)	(0.429)	(0.153)	(0.327)	(0.638)	(0.501)	(0.491)		(0.111)	(0.362)	(3,422)	(0.663)	(0.413)		(0.136)	(0.327)	(1.196)	(0.576)	(0.411)		(0.0830)	(0.470)	(0.807)	(0.562)		(0.0848)	(0.438)	(0.845)	(0.498)		(0.155)	(0.311)	(1,498)	(0.732)	(0.435)		(0.457)
o._cons					0							0								0						0						0					0					0						0
					(0)							(0)								(0)						(0)						(0)					(0)					(0)						(0)
Constant cut4		0.564							0.402																																			0.246
		(0.513)							(0.511)																																			(0.523)
Constant cut3		-0.523							-0.291							-0.110						-1.960***						-1.338**																-1.668***
		(0.511)							(0.509)							(0.535)						(0.634)						(0.565)																(0.531)
Constant cut1		-3.869***							-4.110***							-2.851***						-5.592***						-4.239***						-4.930***					-4.366***					-4.771***
		(0.613)							(0.626)							(0.581)						(0.819)						(0.640)						(0.905)					(0.827)					(0.655)
Constant cut2		-3.042***							-2.755***							-1.455***						-3.888***						-3.021***						-3.542***					-2.777***					-3.513***
		(0.560)							(0.547)							(0.548)						(0.681)						(0.594)						(0.856)					(0.777)					(0.571)
Constant	2.988***		-5.446***	-3.215*		0.0678	-0.284	2.901***		-4.210**	-3.994***		-0.526	-0.448	2.235***		-0.811	-2.741***	-0.556		2.912***		-17.20	-5.473***	-1.769**		2.744***		-3.711**	-2.811***	-1.776***		2.126***		-7.318***	-3.079***		2.039***		-8.034***	-2.161***		3.341***		-18.14	-3.905***	-0.0123		0.574
	(0.275)		(1.993)	(1.708)		(0.752)	(0.706)	(0.294)		(1.704)	(1.336)		(0.841)	(0.677)	(0.252)		(1.115)	(0.915)	(0.712)		(0.183)		(2,041)	(1.394)	(0.696)		(0.223)		(1.541)	(1.064)	(0.665)		(0.136)		(1.998)	(0.965)		(0.139)		(2.215)	(0.831)		(0.255)		(887.4)	(1.477)	(0.740)		(0.703)
Observations	264	264	264	264	264	264	264	264	264	264	264	264	264	264	264	264	264	264	264	264	264	264	264	264	264	264	264	264	264	264	264	264	264	264	264	264	264	264	264	264	264	264	264	264	264	264	264	264	264
R-squared	0.151							0.074							0.198						0.088						0.129						0.115					0.087					0.153
Standard errors in parentheses
*** p<0.01, ** p<0.05, * p<0.1
