# Supplementary material for: Health-related quality of life and experience measures, to assess patients’ experiences of peripheral intravenous catheters: a secondary data analysis
Source: Health Qual Life Outcomes. 2024 Jan 2;22:1. doi: 10.1186/s12955-023-02217-8 (PMC10762939; doi:10.1186/s12955-023-02217-8)
Supplement: Supplementary file 4 — Additional file 4: Supplementary Table 3. AHPEQS standard regression, ordered logistic regression, multinomial (polytomous) logistic regression results. [file 12955_2023_2217_MOESM4_ESM.xlsx]

## Sheet: Sheet1
Item	AHPEQS Item 1							AHPEQS Item 2						AHPEQS Item 3		AHPEQS Item 4					AHPEQS Item 5							AHPEQS Item 6		AHPEQS Item 7						AHPEQS Item 8							AHPEQS Item 9						AHPEQS Item 10
	reg	ologit	mlogit					reg	ologit	mlogit				reg	ologit	reg	ologit	mlogit			reg	ologit	mlogit					reg	ologit	reg	ologit	mlogit				reg	ologit	mlogit					reg	ologit	mlogit				reg
VARIABLES	ah01	ah01	_1__always	_2__mostly	_3__sometimes	_4__rarely	_5__never	ah02	ah02	_1__always	_2__mostly	_3__sometimes	_4__rarely	ah03	ah03	ah04	ah04	_1__always	_2__mostly	_3__sometimes	ah05	ah05	_1__always	_2__mostly	_3__sometimes	_4__rarely	_5__never	ah06	ah06	ah07	ah07	_1__always	_2__mostly	_3__sometimes	_4__rarely	ah08	ah08	_1__always	_2__mostly	_3__sometimes	_4__rarely	_6__did_not_apply	ah09	ah09	_1__always	_2__mostly	_3__sometimes	_4__rarely	ah10
1.All-cause PIVC Failure	0.0926	0.220		0.319	-0.297	1.647	67.95	0.0991	0.297		0.241	0.169	2.119	0.171	0.342	0.0948	0.450		0.399	0.694	0.196	0.575**		0.311	1.100**	0.961	-45.29	0.192	0.471	0.213**	0.621*		0.480	0.639	1.841*	-0.0681	0.309		0.626	0.778	1.822	-1.116	0.0701	0.228		0.0977	-0.0830	33.56	-0.114
	(0.110)	(0.292)		(0.332)	(0.619)	(1.956)	(801,970)	(0.104)	(0.304)		(0.344)	(0.572)	(1.437)	(0.803)	(1.288)	(0.0729)	(0.350)		(0.372)	(0.852)	(0.140)	(0.292)		(0.377)	(0.464)	(0.767)	(2,666)	(0.122)	(0.298)	(0.106)	(0.333)		(0.429)	(0.517)	(1.114)	(0.180)	(0.332)		(0.405)	(0.836)	(2.547)	(0.901)	(0.0744)	(0.399)		(0.445)	(0.959)	(50,042)	(0.115)
Age (in years)	0.00482	0.00900		0.00112	0.0129	0.231	13.55	0.00503*	0.0177*		0.0188*	0.0186	0.00249	-0.0336	-0.0894*	0.00162	0.00918		0.00911	0.0101	0.00304	0.00876		0.0141	0.00868	0.00160	-0.0236	-0.000668	-0.00394	-0.00386	-0.0119		-0.00832	-0.0172	-0.0332	0.00381	0.00111		-0.00811	-0.0115	0.0620	0.0205	-0.000130	-0.00367		-0.00478	-0.0215	11.04	0.000894
	(0.00307)	(0.00852)		(0.00966)	(0.0156)	(0.155)	(620.1)	(0.00289)	(0.00907)		(0.0101)	(0.0179)	(0.0391)	(0.0285)	(0.0541)	(0.00203)	(0.0107)		(0.0114)	(0.0284)	(0.00389)	(0.00827)		(0.0103)	(0.0144)	(0.0226)	(0.0542)	(0.00338)	(0.00839)	(0.00296)	(0.00921)		(0.0120)	(0.0144)	(0.0325)	(0.00501)	(0.00979)		(0.0117)	(0.0291)	(0.0744)	(0.0210)	(0.00207)	(0.0112)		(0.0122)	(0.0256)	(1,864)	(0.00320)
1.Gender	0.00996	0.153		0.313	0.0805	-18.66	9.760	0.0206	0.207		0.396	0.321	-42.89	0.671	2.084	-0.00432	-0.0464		-0.144	0.313	-0.0865	-0.0921		-0.229	0.383	-0.850	-43.68	-0.0463	-0.183	-0.0740	-0.181		0.0731	-0.546	-0.00146	-0.0231	0.0609		0.565	-15.05	-15.56	0.145	-0.0567	-0.137		0.216	-1.528	11.32	-0.0275
	(0.1000)	(0.268)		(0.309)	(0.485)	(11,689)	(401,032)	(0.0944)	(0.274)		(0.309)	(0.521)	(3,163)	(0.822)	(1.670)	(0.0662)	(0.337)		(0.363)	(0.826)	(0.127)	(0.269)		(0.343)	(0.423)	(0.841)	(2,251)	(0.110)	(0.282)	(0.0965)	(0.315)		(0.391)	(0.540)	(1.267)	(0.164)	(0.315)		(0.375)	(1,051)	(1,416)	(0.604)	(0.0676)	(0.372)		(0.397)	(1.156)	(49,738)	(0.105)
1.Randomised Product	-0.194	-0.385		0.178	-19.47	-16.25	231.0	-0.490	-15.04		-17.40	-17.13	-19.29			0.0684	0.471		0.664	-14.13	-0.0974	0.0958		1.239	-19.07	-19.94	13.45	0.00593	0.296	-0.573	-14.31		-16.62	-16.85	-17.38	0.151	0.506		-20.34	3.048*	-19.13	-20.11	-0.271	-12.96		-22.10	-21.86	188.4	0.312
	(0.436)	(1.212)		(1.270)	(29,528)	(94,468)	(1.608e+06)	(0.412)	(1,433)		(5,519)	(10,639)	(17,504)			(0.289)	(1.245)		(1.269)	(4,113)	(0.555)	(0.993)		(1.272)	(25,438)	(45,264)	(20,417)	(0.482)	(1.001)	(0.421)	(953.5)		(4,364)	(5,514)	(8,651)	(0.714)	(1.216)		(39,073)	(1.626)	(171,376)	(61,017)	(0.295)	(738.4)		(84,200)	(167,155)	(88,523)	(0.456)
1.Catheter Type	0.00139	-0.137		-0.699**	0.868*	-0.125	56.81	0.0523	0.0601		-0.00687	-0.195	16.89	0.839	2.348*	-0.0263	-0.149		-0.116	-0.352	0.0964	0.195		-0.235	0.386	0.947	-15.16	0.0583	0.100	0.0247	0.0467		0.167	-0.277	1.266	0.224	0.656**		0.633*	0.725	-0.582	0.609	0.0407	0.0935		-0.107	0.667	85.71	0.131
	(0.0931)	(0.256)		(0.301)	(0.482)	(1.663)	(401,020)	(0.0880)	(0.262)		(0.296)	(0.509)	(1,997)	(0.631)	(1.253)	(0.0617)	(0.316)		(0.335)	(0.826)	(0.119)	(0.251)		(0.317)	(0.420)	(0.702)	(1,286)	(0.103)	(0.259)	(0.0899)	(0.294)		(0.375)	(0.464)	(1.247)	(0.153)	(0.302)		(0.374)	(0.842)	(2.121)	(0.582)	(0.0631)	(0.346)		(0.383)	(0.821)	(43,949)	(0.0974)
1.PIVC Gauge Size	0.166	0.432		0.592*	0.104	1.347	98.16	-0.0337	0.0495		0.403	-0.601	-16.39	-0.581	-2.005	0.00398	0.0917		0.177	-0.494	-0.0116	-0.00363		0.655*	-1.099*	-0.569	30.71	0.0554	0.286	0.0356	0.331		0.807**	0.199	-15.23	0.251	0.656**		0.581	1.015	1.928	0.507	0.0626	0.379		0.320	0.912	28.01	0.237**
	(0.108)	(0.287)		(0.329)	(0.561)	(2.286)	(801,974)	(0.102)	(0.300)		(0.333)	(0.681)	(2,488)	(0.879)	(1.531)	(0.0719)	(0.357)		(0.372)	(1.139)	(0.138)	(0.284)		(0.350)	(0.613)	(0.867)	(1,697)	(0.120)	(0.289)	(0.105)	(0.327)		(0.401)	(0.537)	(1,596)	(0.178)	(0.318)		(0.399)	(0.795)	(1.842)	(0.650)	(0.0734)	(0.383)		(0.424)	(0.843)	(54,433)	(0.113)
1.Location (Upper Anterior Forearm)	-0.0439	0.0323		0.476	-0.625	-18.40	82.16	-0.0487	0.106		0.558	-16.56	-14.39			-0.0197	0.0305		0.213	-14.17	-0.108	-0.623		-1.283	-0.273	-20.17	30.90	-0.160	-0.151	-0.220	-0.836		-0.694	-0.847	-15.03	-0.121	0.443		0.992	1.898	-15.32	-15.20	-0.0623	-0.156		0.169	-21.46	51.49	0.254
	(0.186)	(0.487)		(0.545)	(1.094)	(31,258)	(401,077)	(0.176)	(0.485)		(0.522)	(3,895)	(3,848)			(0.123)	(0.607)		(0.616)	(1,643)	(0.236)	(0.558)		(0.796)	(0.838)	(21,004)	(2,448)	(0.205)	(0.498)	(0.179)	(0.676)		(0.810)	(1.103)	(3,661)	(0.304)	(0.537)		(0.610)	(1.478)	(4,251)	(1,925)	(0.126)	(0.675)		(0.686)	(60,662)	(28,257)	(0.194)
2.Location (Wrist)	0.0444	0.317		0.986	-18.93	-16.64	133.0	0.250	0.715		0.526	1.474	-1.409	-0.974	-2.206	0.0153	0.203		0.452	-14.32	0.0840	-0.272		-0.585	-20.10	1.188	28.05	-0.120	-0.188	-0.336	-1.648		-16.62	-0.658	-15.85	0.692*	0.717		-15.19	2.593	-15.67	1.919*	-0.151	-0.890		-0.568	-21.65	131.7	-0.155
	(0.248)	(0.599)		(0.703)	(16,652)	(48,528)	(27,843)	(0.224)	(0.609)		(0.727)	(0.967)	(8,189)	(1.400)	(2.428)	(0.157)	(0.727)		(0.742)	(2,127)	(0.302)	(0.686)		(0.864)	(17,775)	(1.014)	(17,498)	(0.263)	(0.658)	(0.229)	(1.082)		(2,106)	(1.126)	(3,773)	(0.389)	(0.762)		(1,555)	(1.585)	(5,698)	(1.025)	(0.161)	(1.091)		(1.107)	(73,924)	(56,282)	(0.248)
3.Location (Cubital Fossa)	0.0231	-0.0105		0.0229	-0.235	1.179	73.67	0.0126	-0.0181		-0.426	0.993	-16.73	-0.803	-2.328	0.0724	0.471		0.693	-13.91	0.385*	0.751		-0.0119	1.297**	0.777	13.82	0.362*	0.573	-0.105	-0.363		-0.197	-16.54	0.950	0.158	0.669		0.499	2.933**	-17.30	0.0285	0.00312	-0.120		-0.434	0.708	-57.49	-0.213
	(0.176)	(0.482)		(0.564)	(0.847)	(3.040)	(1.204e+06)	(0.167)	(0.500)		(0.599)	(0.781)	(3,940)	(0.836)	(1.529)	(0.117)	(0.535)		(0.554)	(1,497)	(0.225)	(0.461)		(0.635)	(0.661)	(0.977)	(6,865)	(0.195)	(0.494)	(0.170)	(0.539)		(0.619)	(2,260)	(1.401)	(0.289)	(0.511)		(0.675)	(1.285)	(3,390)	(1.138)	(0.119)	(0.647)		(0.823)	(1.065)	(101,837)	(0.185)
4.Location (Hand)	-0.0175	0.00132		0.244	-0.0254	-18.92	-49.89	0.0670	0.210		0.0214	0.904	-15.66	-0.432	-1.178	0.177	0.544		-0.147	1.567*	-0.0524	-0.426		-0.840	-0.348	-19.94	32.07	-0.000834	0.108	0.0411	0.179		0.285	0.424	-15.76	0.161	0.528		0.590	-13.44	1.901	0.172	0.00716	0.0647		0.0229	0.932	-21.06	0.0286
	(0.177)	(0.470)		(0.534)	(0.863)	(25,259)	(802,192)	(0.167)	(0.476)		(0.560)	(0.764)	(3,614)	(1.022)	(1.842)	(0.118)	(0.552)		(0.688)	(0.874)	(0.226)	(0.510)		(0.695)	(0.762)	(16,395)	(2,570)	(0.196)	(0.470)	(0.171)	(0.497)		(0.614)	(0.742)	(3,031)	(0.290)	(0.521)		(0.622)	(2,297)	(1.836)	(1.122)	(0.120)	(0.616)		(0.690)	(1.314)	(62,395)	(0.186)
5.Location (Posterior Upper Forearm)	-0.00827	-0.161		-0.265	-0.186	-18.99	67.30	-0.169	-0.511		-0.454	-0.447	-15.93	0.330	1.033	-0.119	-0.713		-0.540	-14.28	-0.0157	-0.0952		-0.157	0.338	-19.10	46.22	-0.151	-0.383	-0.173	-0.780*		-1.615**	-0.136	-15.46	-0.153	-0.0599		0.178	0.854	-16.49	-0.926	-0.0839	-0.519		-0.521	-0.189	2.860	-0.0707
	(0.129)	(0.365)		(0.430)	(0.613)	(20,988)	(401,027)	(0.122)	(0.393)		(0.432)	(0.814)	(3,501)	(1.179)	(2.795)	(0.0858)	(0.526)		(0.533)	(1,079)	(0.165)	(0.346)		(0.426)	(0.552)	(9,088)	(2,687)	(0.143)	(0.377)	(0.125)	(0.465)		(0.780)	(0.586)	(2,448)	(0.212)	(0.437)		(0.505)	(1.480)	(2,280)	(1.080)	(0.0876)	(0.532)		(0.585)	(1.209)	(4,191)	(0.136)
6.Location (Anterior Upper Arm)	0.0321	0.357		1.400	-19.88	-15.73	451.1	1.037**	2.498		-37.90	-37.84	30.05	-1.094	-2.498	0.322	1.538		1.861	-13.51	0.421	0.917		-21.06	1.571	-21.86	54.62	1.015*	2.063	0.0851	0.502		1.340	-16.45	-16.52	-0.0108	1.028		1.875	-12.73	-14.54	-14.98	0.784**	2.382		-32.61	3.653*	184.2	-0.189
	(0.531)	(1.325)		(1.461)	(38,675)	(105,891)	(401,486)	(0.502)	(2.167)		(2.566e+08)	(4.873e+08)	(2,447)	(1.472)	(2.264)	(0.352)	(1.379)		(1.464)	(5,426)	(0.676)	(1.417)		(73,657)	(1.479)	(173,789)	(253,296)	(0.587)	(1.752)	(0.513)	(1.296)		(1.487)	(11,736)	(22,788)	(0.870)	(1.319)		(1.517)	(7,645)	(12,188)	(6,543)	(0.359)	(1.503)		(2.957e+07)	(1.971)	(1.371e+08)	(0.556)
7.Location (Other)	1.213	2.775		-0.431	23.89	-4.572	100.2	-0.479	-15.29		-18.10	-16.72	26.82			-0.236	-11.81		-14.61	-13.95	-0.534	-12.58		-20.44	-18.40	-18.99	9.823	1.535*	2.658*	-0.401	-14.17		-17.34	-16.58	15.07	-0.605	-12.76		-14.49	-14.07	-20.32	-15.64	-0.289	-13.01		-21.74	-22.63	-14.46	0.197
	(0.760)	(1.777)		(123,513)	(71,156)	(630,447)	(1.198e+06)	(0.718)	(2,484)		(9,615)	(18,587)	(40,660)			(0.504)	(697.6)		(2,931)	(7,674)	(0.967)	(717.0)		(30,921)	(43,729)	(74,584)	(142,879)	(0.841)	(1.578)	(0.734)	(1,662)		(7,543)	(9,822)	(23,658)	(1.245)	(1,228)		(5,250)	(11,738)	(23,477)	(8,873)	(0.514)	(1,280)		(145,363)	(295,233)	(838,205)	(0.795)
1.Multiple Insertion Attempts	0.0491	0.103		-0.0702	0.345	1.138	-106.2	-0.0569	-0.134		-0.0304	-0.638	-12.48	0.198	0.365	-0.0405	-0.227		-0.237	-0.385	-0.130	-0.346		-0.565	0.0741	-0.0768	-16.21	-0.0439	-0.0453	0.0932	0.495		0.905**	0.454	-14.62	-0.103	-0.254		-0.402	-0.201	3.366	-0.757	0.0544	0.136		-0.407	1.369	28.52	-0.0612
	(0.126)	(0.342)		(0.402)	(0.577)	(3.051)	(403,628)	(0.118)	(0.353)		(0.398)	(0.713)	(1,367)	(0.817)	(1.370)	(0.0831)	(0.430)		(0.459)	(1.203)	(0.160)	(0.354)		(0.475)	(0.510)	(0.943)	(3,626)	(0.139)	(0.355)	(0.121)	(0.379)		(0.460)	(0.619)	(1,573)	(0.205)	(0.414)		(0.539)	(1.037)	(2.412)	(0.895)	(0.0848)	(0.467)		(0.590)	(0.866)	(40,492)	(0.131)
Constant cut4		6.411***																				5.221***															3.800***
		(1.165)																				(0.818)															(0.747)
Constant cut3		5.302***							5.499***						-2.352							3.628***							3.168***		3.578***						3.656***							5.481***
		(0.831)							(0.813)						(3.289)							(0.638)							(0.646)		(0.783)						(0.740)							(1.255)
Constant cut1		1.126*							1.816***						-6.425*		1.953***					0.989*							0.458		0.441						1.967***							1.491*
		(0.580)							(0.633)						(3.447)		(0.738)					(0.579)							(0.573)		(0.621)						(0.695)							(0.765)
Constant cut2		2.901***							3.636***						-4.585		4.266***					2.265***							1.935***		1.565**						3.201***							3.212***
		(0.608)							(0.668)						(3.404)		(0.823)					(0.594)							(0.591)		(0.635)						(0.722)							(0.822)
Constant	1.148***			-0.889	-3.131***	-22.62*	-1,290	1.127***			-2.268***	-3.337***	-19.39	4.206**		1.130***			-2.101***	-3.956**	1.408***			-1.570**	-2.707***	-2.946*	-45.99	1.512***		1.612***			-1.496*	-0.940	-2.428	1.121***			-2.103**	-4.472**	-10.56*	-4.101***	1.184***			-1.528*	-2.954*	-1,041	3.549***
	(0.210)			(0.655)	(1.117)	(13.47)	(405,184)	(0.198)			(0.706)	(1.245)	(1,997)	(1.755)		(0.139)			(0.785)	(1.934)	(0.267)			(0.704)	(1.019)	(1.511)	(2,687)	(0.232)		(0.202)			(0.821)	(0.943)	(2.089)	(0.343)			(0.824)	(2.095)	(6.407)	(1.473)	(0.143)			(0.827)	(1.672)	(175,548)	(0.219)
Observations	260	260	260	260	260	260	260	261	261	261	261	261	261	23	23	261	261	261	261	261	261	261	261	261	261	261	261	261	261	261	261	261	261	261	261	261	261	261	261	261	261	261	260	260	260	260	260	260	261
R-squared	0.041							0.059						0.399		0.040					0.034							0.063		0.047						0.038							0.042						0.051
Standard errors in parentheses
*** p<0.01, ** p<0.05, * p<0.1
[truncated: 5 more columns]
